# Supplementary material for: Transcriptional Profiling of Early Defense Response to White Pine Blister Rust Infection in Pinus albicaulis (Whitebark Pine)
Source: Genes (Basel). 2024 May 9;15(5):602. doi: 10.3390/genes15050602 (PMC11121556; doi:10.3390/genes15050602)
Supplement: Supplementary file 1 [file genes-15-00602-s001.zip]

Archive with 1 entries (1 files):
- genes-2971427-supplementary.pdf
